# Supplementary material for: A Multiparametric MR-Based RadioFusionOmics Model with Robust Capabilities of Differentiating Glioblastoma Multiforme from Solitary Brain Metastasis
Source: Cancers (Basel). 2021 Nov 18;13(22):5793. doi: 10.3390/cancers13225793 (PMC8616314; doi:10.3390/cancers13225793)
Supplement: Supplementary file 1 [file cancers-13-05793-s001.zip]

Archive with 1 entries (1 files):
- cancers-1469247-supplementary.pdf
